# Supplementary material for: Reliability coefficients for multiple group item response theory models
Source: Br J Math Stat Psychol. 2022 Mar 1;75(2):395–410. doi: 10.1111/bmsp.12269 (PMC9313586; doi:10.1111/bmsp.12269)
Supplement: Supplementary file 2 — Appendix S2. R code to implement the methodology. [file BMSP-75-395-s003.txt]

####### Supplementary material for the paper "Reliability coefficients for sum scores and maximum likelihood ability estimates from multiple group item response theory models"

######### Part 1. Functions

# Conditional probabilities
# the function supports the following IRT models: 1-PL, 2-PL, 3-PL, GPCM, GRM
Pi <- function(x, cats, model, z){
  JX <- length(cats)
  probs <- vector("list", JX)
  for(i in 1:JX){
    if(model[i] %in% c("1-PL", "2-PL", "3-PL", "1PL", "2PL", "3PL")){
      apar <- x[[i]][1]
      bpar <- x[[i]][2]
      if(model[i] %in% c("1-PL", "2-PL", "1PL", "2PL")) cpar <- 0 else cpar <- exp(x[[i]][3]) / (1.0 + exp(x[[i]][3]))
      out <- matrix(0, nrow = cats[i], ncol = length(z))
      out[1, ] <- 1.0 - (cpar + (1.0 - cpar) / (1 + exp(-apar * z - bpar)))
      out[2, ]  <- (cpar + (1.0 - cpar) / (1 + exp(-apar * z - bpar)))
      probs[[i]] <- out
    }
    if(model[i] == "GPCM"){
      out <- matrix(0, nrow = cats[i], ncol = length(z))
      apar <- x[[i]][1]
      bpar <- x[[i]][-1]
      denom <- 0
      for(j in 1:(cats[i] - 1)){
        temp <- 0
        for(l in 1:j) temp <- apar * z + bpar[l] + temp 
        denom <- exp(temp) + denom
      }
      out[1, ] <- 1 / (1 + denom)
      for(j in 1:(cats[i] - 1)){
        numer <- exp(j * apar * z + sum(bpar[1:j]))
        out[j + 1, ] <- numer / (1 + denom)
      }
      probs[[i]] <- out			
    }
    if(model[i] == "GRM"){
      out <- matrix(0, nrow = cats[i], ncol = length(z))
      apar <- x[[i]][1]
      bpar <- x[[i]][-1]
      out[1,] <- 1 - 1 / (1 + exp(-apar * z - bpar[1]))
      out[cats[i], ] <- 1 / (1 + exp(-apar * z - bpar[cats[i] - 1]))
      if(cats[i] > 2) for(j in 2:(cats[i] - 1)) out[j, ] <- 1 / (1 + exp(-apar * z - bpar[j-1])) - 1 / (1 + exp(-apar * z - bpar[j]))
      probs[[i]] <- out
    }
    if(model[i] == "NRM") stop("NRM not implemented yet.")
  }
  return(probs)
}

# Derivatives of the conditional probabilities wrt the laten variable/theta/z
# the function supports the following IRT models: 1-PL, 2-PL, 3-PL, GPCM, GRM
dPidz <- function(x, cats, model, z){ 
  JX <- length(cats)
  dPidz <- vector("list", JX)
  probs <- vector("list", length(cats))
  probs <- Pi(x = x, cats = cats, model = model, z = z)
  for (i in 1:JX){
    if(model[i] %in% c("1-PL", "2-PL", "3-PL", "1PL", "2PL", "3PL")){
      apar <- x[[i]][1]
      bpar <- x[[i]][2]
      if(model[i] %in% c("1-PL", "2-PL", "1PL", "2PL")) cpar <- 0 else cpar <- exp(x[[i]][3]) / (1.0 + exp(x[[i]][3]))
      res <-  matrix(NA, nrow = cats[i], ncol = length(z))
      res[1, ] <- - apar[i] * (1 - probs[[i]][2, ]) * (probs[[i]][2, ] - cpar[i]) / (1 - cpar[i])
      res[2, ] <- apar[i] * (1 - probs[[i]][2, ]) * (probs[[i]][2, ] - cpar[i]) / (1 - cpar[i])
      dPidz[[i]] <- res
    }

    sumkprobs <- numeric(length(z))
    if (model[i] == "GPCM"){
      apar <- x[[i]][1]
      bpar <- x[[i]][-1]
      res <- matrix(NA, nrow = cats[i], ncol = length(z))
      sumkprobs <- 0
      for (k in 1:cats[i]){ # for k in number of categories per item j
        sumkprobs <- k * probs[[i]][k, ] + sumkprobs 
      }
      for (k in 1:cats[i]){
        res[k, ] <- probs[[i]][k, ] * apar[i] * (k - sumkprobs)
      }
      dPidz[[i]] <- res
    }
    if (model[i] == "GRM"){
	  Pstar <- matrix(0, nrow = cats[i] + 1, ncol = length(z))
	  Pstar[1, ] <- 1.0
	  for(k in 1:cats[i]){
		Pstar[k + 1, ] <- Pstar[k, ] - probs[[i]][k, ]
	  }
	  apar <- x[[i]][1]
      bpar <- x[[i]][-1]
      res <- matrix(NA, nrow = cats[i], ncol = length(z))
      for (k in 1:(cats[i])) res[k, ] <- (apar[i] * Pstar[k, ] * (1.0 - Pstar[k, ])) - (apar[i] * Pstar[k + 1, ] * (1.0 - Pstar[k + 1, ])) 
      dPidz[[i]] <- res
    }
  }
  return(dPidz)
} 


# Derivatives of the conditional probablities wrt the item parameters (Note: slope/intercept parametrization)
# the function supports the following IRT models: 1-PL, 2-PL, 3-PL, GPCM, GRM
dPidu <- function(x, z, model){
  JX <- length(x)
  dPidu <- vector("list", JX)
  for (i in 1:JX){
    if(model[i] %in% c("1-PL", "2-PL", "1PL", "2PL", "GRM")){
      mi <- length(x[[i]])
      apar <- x[[i]][1]
      p <- 1
      bpar <- c(0, x[[i]][-1], 0)
      out <- vector("list", mi)
      Ps <- matrix(0, nrow = length(z), ncol = mi + 1)
      for(v in 1:(mi + 1)) Ps[,v] <- as.numeric(v < (mi + 1)) / (1 + as.numeric(v > 1) * exp(-apar * z - bpar[v]))		
      for(v in 1:mi){
        tempmat <- matrix(0, nrow = p + mi - 1, ncol = length(z))
        for(u in 1:p){
          tempmat[u, ] <- Ps[,v]^2 * exp(-apar * z - bpar[v]) *  as.numeric(v > 1) * z - Ps[,v + 1]^2 * exp(-apar * z - bpar[v + 1]) * as.numeric((v + 1) > 1) * z
        }
        for(u in 1:(mi - 1)){
          tempmat[p + u, ] <- Ps[,v]^2 * exp(-apar * z - bpar[v]) *  as.numeric(v > 1) * as.numeric(u == (v - 1)) - Ps[,v + 1]^2 * exp(-apar * z - bpar[v + 1]) * as.numeric((v + 1) > 1) * as.numeric(u == v)
        }
        out[[v]] <- tempmat
      }
      dPidu[[i]] <- out
    }
    if(model[i] == "GPCM"){
      mi <- length(x[[i]])
      out <- vector("list", mi)
      probs <- Pi(x, cats = mi, model = "GPCM", z = z)[[1]]
      p <- 1
      sumeach <- numeric(mi)
      mjval <- 1:mi
      npar <- p + mi - 1
      for(v in 1:mi){
        tempmat <- matrix(0, nrow = p + mi - 1, ncol = length(z))
        #apars
        for(u in 1:p){
          tempmat[u, ] <- probs[v, ] * mjval[v] * z - probs[v, ] * z * colSums(mjval %*% probs)
        }
        #bpars
        uu <- 1
        for(u in (p + 1):npar){
          ids <- which(mjval - 1 >= uu)
          if(length(ids) == 1) tempprob <- matrix(probs[ids,], nrow = 1) else tempprob <- probs[ids,]
          if(v > uu) tempmat[u, ] = probs[v,] - probs[v,] * colSums(tempprob)
          if(v <= uu) tempmat[u, ] = - probs[v,] * colSums(tempprob)
          uu <- uu + 1
        }
        out[[v]] <- tempmat
      }
      dPidu[[i]] <- out
    }
    if(model[i] %in% c("3-PL", "3PL")){
      mi <- 2
      out <- vector("list", mi)
      out[[1]] <- out[[2]] <- matrix(0, nrow = 3, ncol = length(z))
      apar <- x[[i]][1]
      bpar <- x[[i]][2]
      cpar <- exp(x[[i]][3]) / (1 + exp(x[[i]][3]))
      probs <- Pi(x, cats = mi, model = model[i], z = z)[[1]]
      out[[1]][1,] <- -(z * (1.0 - probs[2,])) / (1.0 + exp(-apar * z - bpar)) # apar
      out[[2]][1,] <- -out[[1]][1,]
      out[[1]][2,] <- -(1.0 - probs[2,]) / (1.0 + exp(-apar * z - bpar)) # bpar
      out[[2]][2,] <- -out[[1]][2,]
      dcdc <- cpar * (1.0 - cpar)
      out[[1]][3,] <-  -(dcdc - dcdc / (1.0 + exp(-apar * z - bpar)) )# cpar
      out[[2]][3,] <- -out[[1]][3,]
    }
    dPidu[[i]] <- out
  }
  return(dPidu)
}

# Sum score probabilities for polytomous items
cmnom <- function(cats, probs, qpoints){
  #cats - no of categories for each item (we assume 0, 1, 2, ... scoring, i.e. cats[i] <- 3 means 0, 1, 2 scoring)
  #probs - a list of length(cats) with probabilities to answer in each category on each item for each ability level, i.e. each list entry is a matrix with dim(probs[[i]]) = c(cats[i], length(qpoints))
  #qpoints - a vector of quadrature points
  JX <- length(cats)
  xK <- sum(cats) - JX
  nsprobs <- matrix(0, nrow = xK + 1, ncol = length(qpoints$x))
  nsprobs[1:(cats[1]),] <- probs[[1]]
  
  for(i in 2:JX){
    maxsc <- sum(cats[1:i]) - length(cats[1:i])
    sprobs <- nsprobs
    nsprobs <- matrix(0, nrow = xK + 1, ncol = length(qpoints$x))
    for(j in 1:(maxsc - cats[i] + 2)) nsprobs[j:(cats[i] + j - 1),] <- t(sprobs[j,] * t(probs[[i]])) + nsprobs[j:(cats[i] + j - 1),]
  }
  return(t(t(nsprobs) * (qpoints$w)))
}
   # unweighted output
ccmnom <- function(cats, probs, qpoints){ 
  JX <- length(cats)
  xK <- sum(cats) - JX
  nsprobs <- matrix(0, nrow = xK + 1, ncol = length(qpoints))
  nsprobs[1:(cats[1]),] <- probs[[1]]
  
  if(JX>1){
    for(i in 2:JX){
      maxsc <- sum(cats[1:i]) - length(cats[1:i])
      sprobs <- nsprobs
      nsprobs <- matrix(0, nrow = xK + 1, ncol = length(qpoints))
      for(j in 1:(maxsc - cats[i] + 2))  nsprobs[j:(cats[i] + j - 1),] <- t(sprobs[j,] * t(probs[[i]])) + nsprobs[j:(cats[i] + j - 1),]
    }
  }
  return(nsprobs)
} 

# Derivatives of the sum score probabilities wrt the laten variable/theta/z
drdz <- function(z, cats, probs, dPidz){
  JX <- length(cats)
  xK <- sum(cats) - JX
  drdz <- matrix(0, nrow = xK + 1, ncol = length(z))
  nsprobs <- matrix(0, nrow = xK + 1, ncol = length(z))
  nsprobs[1:(cats[1]),] <- probs[[1]]
  drdz[1:(cats[1]),] <- dPidz[[1]]
  for(i in 2:JX){
    maxsc <- sum(cats[1:i]) - length(cats[1:i])
    drdz1 <- drdz
    drdz <- matrix(0, nrow = xK + 1, ncol = length(z))
    sprobs <- nsprobs
    nsprobs <- matrix(0, nrow = xK + 1, ncol = length(z))
    for(j in 1:(maxsc - cats[i] + 2))  nsprobs[j:(cats[i] + j - 1),] <- t(sprobs[j,] * t(probs[[i]])) + nsprobs[j:(cats[i] + j - 1),]
    for(j in 1:(maxsc - cats[i] + 2)) drdz[j:(cats[i] + j -1 ), ] <- (t(sprobs[j,] * t(dPidz[[i]])) + t(drdz1[j,] * t(probs[[i]]))) + drdz[j:(cats[i] + j - 1 ), ]
  }
  return(drdz)
}

# Derivatives of sum score probabilities wrt the item parameters
drdu <- function(cats, probs, dPidu, qpoints){
  JX <- length(cats)
  kX <- sum(cats) - JX
  cprobs <- vector("list", JX)
  for(i in 1:JX){
    output <- vector("list", cats[i])
    input <- probs
    for(j in 1:cats[i]){
      input[[i]] <- matrix(0, nrow = cats[i], ncol = length(qpoints$x))
      input[[i]][j,] <- rep(1, length(qpoints$x))
      output[[j]] <- ccmnom(cats, input, qpoints$x)
    }
    cprobs[[i]] <- output
  }
  drdu <- vector("list", kX + 1)
  
  for(i in 1:(kX + 1)){
    drdul <- vector("list", JX)
    for(j in 1:JX){
      tempmat <- matrix(0, nrow = cats[j], ncol = length(qpoints$x))
      tempmat <- 0
      for(k in 1:cats[j]) tempmat <- t((cprobs[[j]][[k]][i,]) * t(dPidu[[j]][[k]]))  + tempmat
      drdul[[j]] <- rowSums(t(t(tempmat) * qpoints$w))
    }
    drdu[[i]] <- drdul
  }
  return(drdu)
} 

# Item information function
# the function supports the following IRT models: 1-PL, 2-PL, 3-PL, GPCM, GRM
Infoj <- function(alphaj, z, model, catsj){
	info <- rep(1e-15, length(z))
	if(model %in% c("1-PL", "2-PL", "3-PL", "1PL", "2PL", "3PL")){
		if(model %in% c("1-PL", "1PL")){
			bpar <- alphaj[1]
			apar <- rep(0, length(bpar))
			cpar <- rep(0, length(bpar)) 		
		}
		if(model %in% c("2-PL", "2PL")){
			apar <- alphaj[1]
			bpar <- alphaj[2]
			cpar <- rep(0, length(bpar))
		}
		if(model %in% c("3-PL", "3PL")){
			apar <- alphaj[1]
			bpar <- alphaj[2]
			cpar <- exp(alphaj[3]) / (1.0 + exp(alphaj[3]))
		}
		Pj <- cpar + (1.0 - cpar) / (1.0 + exp(-apar * z - bpar))
		Qj <- 1.0 - Pj
		info <- apar^2 * Qj^2 * (Pj - cpar)^2 / ((1.0 - cpar)^2 * Pj) + apar^2 * Qj * (Pj - cpar)^2 / (1.0 - cpar)^2
	}
	if(model == "GPCM"){
		P1 <- Pi(list(alphaj), catsj, model, z)
		tempRF1 <- numeric(length(z))
		dtempRF1 <- numeric(length(z))
		for(k in 1:catsj) tempRF1 <- k * P1[[1]][k,] + tempRF1
		for(k in 1:catsj) dtempRF1 <- P1[[1]][k,] * alphaj[1]^2 * (k - tempRF1)^2 + dtempRF1
		info <- dtempRF1
	}
	if(model == "GRM"){
		Pz <- Pi(list(alphaj), catsj, model, z)[[1]]
		Pstar <- matrix(0, nrow = catsj + 1, ncol = length(z))
		Pstar[1, ] <- 1.0
		for(k in 1:catsj) Pstar[k + 1, ] <- Pstar[k, ] - Pz[k, ]
		dPdz <- dPidz(list(alphaj), catsj, model, z)[[1]]
		d2Pdz2 <- matrix(0, nrow = catsj, ncol = length(z))
		for(k in 1:catsj) d2Pdz2[k, ] <- alphaj[1]^2 * Pstar[k, ] * (1.0 - Pstar[k, ]) * (1.0 - 2.0 * Pstar[k, ]) - alphaj[1]^2 * Pstar[k + 1, ] * (1.0 - Pstar[k + 1, ]) * (1.0 - 2.0 * Pstar[k + 1, ])
		for(k in 1:catsj) info <- (dPdz[k, ]^2 / Pz[k, ] - d2Pdz2[k, ]) + info
	}
	return(info)
}

# Derivative of item information wrt the item parameters
# the function supports the following IRT models: 1-PL, 2-PL, 3-PL, GPCM, GRM
dInfojdu <- function(alphaj, z, modelj, catsj){
	L <- length(z)
	if(modelj %in% c("1PL", "1-PL", "2PL", "2-PL", "GRM", "GPCM")) npar <- catsj
	if(modelj %in% c("3-PL", "3PL")) npar <- 3
	out <- matrix(0, nrow = npar, ncol = L)
	Pz <- Pi(list(alphaj), catsj, modelj, z)[[1]]
	dPdz <- dPidz(list(alphaj), catsj, modelj, z)[[1]]
	dPdu <- dPidu(list(alphaj), z, modelj)[[1]]
	d2Pdz2 <- matrix(0, nrow = catsj, ncol = L)
	d2Pdzdu <- array(0, dim = c(catsj, npar, L)) 
	d3Pdz2du <- array(0, dim = c(catsj, npar, L))
	
	if(modelj %in% c("2-PL", "2PL", "GRM")){
		Pstar <- matrix(0, nrow = catsj + 1, ncol = length(z))
		Pstar[1, ] <- 1.0
		for(k in 1:catsj) Pstar[k + 1, ] <- Pstar[k, ] - Pz[k, ]
		dPstardu <- array(0, dim = c(catsj + 1, npar,  length(z)))
		for(k in 1:catsj) dPstardu[k + 1, , ] <- dPstardu[k, , ] - dPdu[[k]]
		for(k in 1:catsj) d2Pdz2[k, ] <- alphaj[1]^2 * Pstar[k, ] * (1.0 - Pstar[k, ]) * (1.0 - 2.0 * Pstar[k, ]) - alphaj[1]^2 * Pstar[k + 1, ] * (1.0 - Pstar[k + 1, ]) * (1.0 - 2.0 * Pstar[k + 1, ])
		
		for(k in 1:catsj) for(u in 1:npar) if(u == 1) d2Pdzdu[k, u, ] <- (Pstar[k, ] * (1.0 - Pstar[k, ]) + alphaj[1] * dPstardu[k, u, ] * (1.0 - Pstar[k, ]) - alphaj[1] * Pstar[k, ] * dPstardu[k, u, ]) - (Pstar[k + 1, ] * (1.0 - Pstar[k + 1, ]) + alphaj[1] * dPstardu[k + 1, u, ] * (1.0 - Pstar[k + 1, ]) - alphaj[1] * Pstar[k + 1, ] * dPstardu[k + 1, u, ]) else d2Pdzdu[k, u, ] <- alphaj[1] * dPstardu[k, u, ] * (1.0 - Pstar[k, ]) - alphaj[1] * Pstar[k, ] * dPstardu[k, u, ] - (alphaj[1] * dPstardu[k + 1, u, ] * (1.0 - Pstar[k + 1, ]) - alphaj[1] * Pstar[k + 1, ] * dPstardu[k + 1, u, ])
		
		d2Pstardzdu <- array(0, dim = c(catsj + 1, npar,  length(z)))
		for(k in 1:catsj) d2Pstardzdu[k + 1, , ] <- d2Pstardzdu[k, , ] - d2Pdzdu[k, , ]		
		
		for(k in 1:catsj) for(u in 1:npar) if(u == 1) d3Pdz2du[k, u, ] <- (alphaj[1] * Pstar[k, ] * (1 - Pstar[k, ]) * (1.0  - 2.0 * Pstar[k, ]) + alphaj[1] * d2Pstardzdu[k, u, ] * (1.0  - 2.0 * Pstar[k, ]) - 2.0 * alphaj[1] * alphaj[1] *  Pstar[k, ] * (1 - Pstar[k, ]) * dPstardu[k, u,]) - (alphaj[1] * Pstar[k + 1, ] * (1 - Pstar[k + 1, ]) * (1.0  - 2.0 * Pstar[k + 1, ]) + alphaj[1] * d2Pstardzdu[k + 1, u, ] * (1.0  - 2.0 * Pstar[k + 1, ]) - 2.0 * alphaj[1] * alphaj[1] *  Pstar[k + 1, ] * (1 - Pstar[k + 1, ]) * dPstardu[k + 1, u,]) else d3Pdz2du[k, u, ] <- (alphaj[1] * d2Pstardzdu[k, u, ] * (1.0  - 2.0 * Pstar[k, ]) - 2.0 * alphaj[1] * alphaj[1] *  Pstar[k, ] * (1 - Pstar[k, ]) * dPstardu[k, u, ]) - (alphaj[1] * d2Pstardzdu[k + 1, u, ] * (1.0  - 2.0 * Pstar[k + 1, ]) - 2.0 * alphaj[1] * alphaj[1] *  Pstar[k + 1, ] * (1 - Pstar[k + 1, ]) * dPstardu[k + 1, u, ])
	}
	if(modelj %in% c("GPCM")){
		temp1 <- temp2 <- numeric(L)
		temp3 <- matrix(0, nrow = npar, ncol = L)
		for(k in 1:catsj){
			temp1 <- k * Pz[k, ] + temp1
			temp2 <- k * dPdz[k, ] + temp2
			temp3 <- k * dPdu[[k]] + temp3
		}
		for(k in 1:catsj) d2Pdz2[k, ] <- alphaj[1] * dPdz[k, ] * (k - temp1) - Pz[k, ] * alphaj[1] * temp2
		for(k in 1:catsj) for(u in 1:npar) if(u == 1) d2Pdzdu[k, u, ] <- alphaj[1] * dPdu[[k]][u, ] * (k - temp1) + Pz[k, ] * (k - temp1) - Pz[k, ] * alphaj[1] * temp3[u, ] else d2Pdzdu[k, u, ] <- alphaj[1] * dPdu[[k]][u, ] * (k - temp1) - Pz[k, ] * alphaj[1] * temp3[u, ]
		
		temp4 <- matrix(0, nrow = npar, ncol = L)
		for(k in 1:catsj) temp4 <- k * d2Pdzdu[k, , ] + temp4
		for(k in 1:catsj) for(u in 1:npar) if(u == 1) d3Pdz2du[k, u, ] <- d2Pdzdu[k, u, ] * alphaj[1] * (k - temp1) + dPdz[k, ] * (k - temp1) - dPdz[k, ] * alphaj[1] * temp3[u, ] - dPdu[[k]][u, ] * alphaj[1] * temp2 - Pz[k,] * temp2 - Pz[k, ] * alphaj[1] * temp4[u, ] else d3Pdz2du[k, u, ] <- d2Pdzdu[k, u, ] * alphaj[1] * (k - temp1) - dPdz[k, ] * alphaj[1] * temp3[u, ] - dPdu[[k]][u, ] * alphaj[1] * temp2 - Pz[k, ] * alphaj[1] * temp4[u, ]
	}
	if(modelj %in% c("3-PL", "3PL")){
		aj <- alphaj[1]
		bj <- alphaj[2]
		cj <- exp(alphaj[3]) / (1.0 + exp(alphaj[3]))
		dcdcs <- cj * (1.0 - cj)
		d2Pdz2[2, ] <-  (aj * dPdz[2,] * (1.0 + cj) - 2.0 * aj * Pz[2,] * dPdz[2,]) / (1.0 - cj)
		d2Pdz2[1, ] <- -d2Pdz2[2, ]
		d2Pdzdu[2, 1, ] <- ((1.0 - Pz[2,]) * (Pz[2,] - cj) - aj * dPdu[[2]][1,] * (Pz[2,] - cj) + aj * (1.0 - Pz[2,]) * dPdu[[2]][1,]) / (1.0 - cj)
		d2Pdzdu[2, 2, ] <- (-aj * dPdu[[2]][2, ] * (Pz[2,] - cj) + aj * (1.0 - Pz[2,]) * dPdu[[2]][2, ]) / (1.0 - cj)
		d2Pdzdu[2, 3, ] <- -aj * dcdcs / (1.0 + exp(-aj * z - bj))^2 * exp(-aj * z - bj)
		d2Pdzdu[1, , ] <- -d2Pdzdu[2, , ]
		d3Pdz2du[2, 1, ] <- (dPdz[2,] * (1.0 + cj) + aj * d2Pdzdu[2, 1, ] - 2.0 * Pz[2,] * dPdz[2,] - 2.0 * aj * dPdu[[2]][1,] * dPdz[2,] - 2.0 * aj * Pz[2,] * d2Pdzdu[2, 1, ]) / (1.0 - cj)
		d3Pdz2du[2, 2, ] <- (aj * d2Pdzdu[2, 2, ] * (1.0 + cj) - 2.0 * aj * dPdu[[2]][2, ] * dPdz[2, ] - 2.0 * aj * Pz[2,] * d2Pdzdu[2, 2, ]) / (1.0 - cj)
		d3Pdz2du[2, 3, ] <- -dcdcs * aj^2 * exp(-aj * z - bj) / (1.0 + exp(-aj * z - bj))^2 - 2.0 * aj^2 * dcdcs * (exp(-aj * z - bj))^2 / (1.0 + exp(-aj * z - bj))^3
		d3Pdz2du[1, , ] <- -d3Pdz2du[2, , ]

	}
	for(u in 1:npar) for(k in 1:catsj) out[u, ] <- 2.0 * dPdz[k, ] * d2Pdzdu[k, u, ] / Pz[k, ] - (dPdz[k, ])^2 * dPdu[[k]][u, ] / (Pz[k, ])^2 - d3Pdz2du[k, u, ]  + out[u, ]
	return(out)
}

#Derivative of item information with respect to the latent variable
# the function supports the following IRT models: 1-PL, 2-PL, 3-PL, GPCM, GRM
dInfojdz <- function(alphaj, z, modelj, catsj){
	L <- length(z)
	if(modelj == "GPCM"){
		a <- alphaj[1]
		Pjk <- Pi(list(alphaj), catsj, modelj, z)[[1]]
		dPjkdt <- matrix(NA, nrow = catsj, ncol = L)
		d2Pjkdt2 <- matrix(NA, nrow = catsj, ncol = L)
		sumcPjk <- numeric(L)
		sumcdPjkdt <- numeric(L)
		sumcd2Pjkdt2 <- numeric(L)
		infojtemp <-  rep(1e-15, L)
		for(k in 1:catsj) sumcPjk <- k * Pjk[k,] + sumcPjk
		for(k in 1:catsj) dPjkdt[k,] <- Pjk[k,] * a * (k - sumcPjk)
		for(k in 1:catsj) sumcdPjkdt <- k * dPjkdt[k,] + sumcdPjkdt
		for(k in 1:catsj) d2Pjkdt2[k,] <- dPjkdt[k,] * a * (k - sumcPjk) - Pjk[k,] * a * sumcdPjkdt
		for(k in 1:catsj) sumcd2Pjkdt2 <- k * d2Pjkdt2[k,] + sumcd2Pjkdt2
		for(k in 1:catsj) infojtemp <- (dPjkdt[k,] * a * sumcdPjkdt + Pjk[k,] * a * sumcd2Pjkdt2) + infojtemp
		dinfojdt <- infojtemp
	}
	if(modelj == "GRM"){
		Pz <- Pi(list(alphaj), catsj, modelj, z)[[1]]
		Pstar <- matrix(0, nrow = catsj + 1, ncol = length(z))
		Pstar[1, ] <- 1.0
		for(k in 1:catsj) Pstar[k + 1, ] <- Pstar[k, ] - Pz[k, ]
		dPdz <- dPidz(list(alphaj), catsj, modelj, z)[[1]]
		d2Pdz2 <- matrix(0, nrow = catsj + 1, ncol = length(z))
		d3Pdz3 <- matrix(0, nrow = catsj + 1, ncol = length(z))
		for(k in 1:catsj) d2Pdz2[k, ] <- alphaj[1]^2 * Pstar[k, ] * (1.0 - Pstar[k, ]) * (1.0 - 2.0 * Pstar[k, ]) - alphaj[1]^2 * Pstar[k + 1, ] * (1.0 - Pstar[k + 1, ]) * (1.0 - 2.0 * Pstar[k + 1, ])
		for(k in 1:catsj) d3Pdz3[k, ] <- alphaj[1] * alphaj[1]^2 * Pstar[k, ] * (1.0 - Pstar[k, ]) * (1.0 - 2.0 * Pstar[k, ]) * (1.0 - Pstar[k, ]) - 2.0 * alphaj[1] * (alphaj[1] * Pstar[k, ] * (1.0 - Pstar[k, ]))^2 - (alphaj[1] * alphaj[1]^2 * Pstar[k + 1, ] * (1.0 - Pstar[k + 1, ]) * (1.0 - 2.0 * Pstar[k + 1, ]) * (1.0 - Pstar[k + 1, ]) - 2.0 * alphaj[1] * (alphaj[1] * Pstar[k + 1, ] * (1.0 - Pstar[k + 1, ]))^2)
		dinfojdt <- numeric(L)
		for(k in 1:catsj) dinfojdt <- 2.0 * dPdz[k, ] * d2Pdz2[k, ] / Pz[k, ] - (dPdz[k, ])^3 / (Pz[k, ])^2 - d3Pdz3[k, ] + dinfojdt
	}
	if(modelj %in% c("1-PL", "2-PL", "3-PL", "1PL", "2PL", "3PL")){
		apar <- alphaj[1]
		bpar <- alphaj[2]
		if(modelj == "3-PL") cpar <- exp(alphaj[3]) / (1.0 + exp(alphaj[3])) else cpar <- 0
		Pj <- cpar + (1.0 - cpar) / (1.0 + exp(-apar * z - bpar))
		Qj <- 1.0 - Pj
		dPjdt <- apar * (1.0 - Pj) * (Pj - cpar) / (1.0 - cpar)
		dQjdt <- -dPjdt
		d2Pjdt2 <- (apar * dPjdt * (1.0 + cpar) - 2.0 * apar * Pj * dPjdt) / (1.0 - cpar)
		d2Qjdt2 <- -d2Pjdt2 
		dinfojdt <- dPjdt * (2.0 * d2Pjdt2 / Pj - (dPjdt)^2 / (Pj)^2) + dQjdt * (2.0 * d2Qjdt2 / Qj - (dQjdt)^2 / (Qj)^2)
	}
	return(dinfojdt)
}

# Simulate item responses from a 3-PL model (Note: slope/intercept parametrization)
irtresponse3pl <- function(a, b, c, theta){
	k <- length(a)
	n <- length(theta)
	res <- matrix(0, nrow = n, ncol = k)
	
	for(i in 1:k){
		res[, i] <- runif(n) < (c[i] + (1.0 - c[i]) / (1.0 + exp(-a[i] * theta - b[i])))
	}
	return(res + 1)
}
# Simulate item responses from a GPCM model (Note: slope/intercept parametrization)
DGP <- function(pars, m, theta){
  out <- matrix(NA,length(theta), length(pars))
  for(i in 1:length(theta)){
    thetai <- theta[i]
    ryi <- rep(NA,length(pars))
    for(j in 1:length(pars)){
      aj <- pars[[j]][1]
      bj <- c(NA,pars[[j]][-1])
      mj <- m[j]
      prop <- rep(NA,mj)
      
      denom <- 1
      for(c in 2:mj){
        temp <- 0
        for(v in 2:c){
          temp <- temp + aj * thetai + bj[v]
        }
        denom <- denom + exp(temp)
      }
      
      for(yj in 1:mj){
        if(yj==1){
          prop[yj] <- 1/denom
        } else {
          temp <- 0
          for(v in 2:yj){
            temp <- temp + aj * thetai + bj[v]
          }
          prop[yj] <- exp(temp)/denom
        }
      }
      ryi[j] <- which(rmultinom(1, 1, prob=prop)==1)
    }
    out[i,] <- ryi
  }
  return(out)
}

# Mean and variance of mixture distribution
mumix <- function(w, mu) return(sum(w * mu)) 
varmix <- function(w, mu, sigma2) return(sum(w * ((mu - sum(w * mu))^2 + sigma2)))

# Sum score reliability and its derivativatives wrt the item parameters, the means and the variances
# the function supports the following IRT models: 1-PL, 2-PL, 3-PL, GPCM, GRM
RhoSUM <- function(x, mu, sigma2, p, itemtype, cats, nquad = 25){
  G <- length(mu) 
  GHquad <- gaussHermiteData(nquad)
  ws <- GHquad$w / sqrt(pi)
  GHquad$w <- ws
  qp <- nquad
   rhog <- numeric(length(G))
  rhog_alpha <- vector("list", length(G))
  qpg <- vector("list", length(G))
  for(g in 1:G) qpg[[g]] <- sqrt(2 * sigma2[g]) * GHquad$x + mu[g] 
  for(g in 1:G){
    Jg <- length(itemtype[[g]])
    K <- sum(cats) - Jg
    probs <- vector("list", Jg)
    dPidu <- vector("list", Jg) # derivatives of the conditional probabilities wrt the item parameters
    drdu_g <- vector("list", Jg) # derivatives of the sum score probabilities wrt the item parameters; per group
    dEvardu_g <- vector("list", Jg) # item-wise list of derivatives of the error variance wrt the item parameters
    dXvardu_g <- numeric(length(unlist(x[[g]]))) 
    Evar_out <- 0
    dEvardu_out <- 0
    
    for(i in 1:Jg){
      probs[[i]] <- Pi(x[[g]][i], cats[i], itemtype[[g]][i], qpg[[g]])[[1]]
      dPidu[[i]] <- dPidu(x[[g]][i], qpg[[g]], itemtype[[g]][i])[[1]]
      Evar_out <- colSums((probs[[i]]) * (0:(cats[i]-1))^2) - colSums((probs[[i]]) * (0:(cats[i]-1)))^2 + Evar_out
      
      sum1 <- matrix(0, nrow = cats[i], ncol = qp)
      sum2 <- matrix(0, nrow = cats[i], ncol = qp) 
      sum1 <- 0
      sum2 <- 0
      for (k in 1:length(dPidu[[i]])) {
        sum2 <- dPidu[[i]][[k]]*(k - 1)^2 + sum2
        sum1 <- dPidu[[i]][[k]]*(k - 1) + sum1
      } 
      sum1 <- t(colSums((probs[[i]])*(0:(cats[i]-1)))*t(sum1))
      
      dEvardu_out <- sum2 - 2*sum1
      tempdEvardu_g <- numeric(length(cats[i]))
      for (u in 1:nrow(dEvardu_out)) tempdEvardu_g[u] <-  sum(dEvardu_out[u,] * ws)
      dEvardu_g[[i]] <- tempdEvardu_g # derivatives of the error variance wrt the item parameters
    }
    
    Evar_g <- sum(Evar_out  * ws) 
    rP_g <- rowSums(cmnom(cats, probs, GHquad)) # sum score probabilities; per group
    drdu_g <- drdu(cats, probs, dPidu, GHquad) # derivatives of the sum score probabilities wrt the item parameters; per group
    scores <- 0:K # possible sum score combinations
    Xvar_g <- as.vector(rP_g %*% scores^2) - as.vector(rP_g %*% scores)^2 # observed score variance; per group
    for (l in 1:length(unlist(x[[g]]))) dXvardu_g[l] <- sum(as.vector((matrix(unlist(drdu_g), ncol=length(unlist(x[[g]])), byrow=TRUE))[,l] %*% scores^2)) - 2*as.vector(rP_g %*% scores)*sum(as.vector((matrix(unlist(drdu_g), ncol=length(unlist(x[[g]])), byrow=TRUE))[,l] %*% scores))
    rhog[g] <- 1 - Evar_g / Xvar_g # reliability coefficient; per group
    rhog_alpha[[g]] <- - ((unlist(dEvardu_g) * Xvar_g) - (Evar_g*dXvardu_g))/(Xvar_g^2) # derivatives of the group reliability wrt the item parameters; per group
  }
  if(G > 1){
    Jg <- length(itemtype[[1]])
    K <- sum(cats) - Jg
    rho <- numeric(length(1)) # overall reliability
    rho_alpha <- numeric(length(unlist(x)))
    rho_mu <- numeric(length(G)) # derivatives of the overall reliability wrt the means
    rhog_mu <- numeric(length(G)) # derivatives of the group reliabilities wrt the means
    rho_sigma2 <- numeric(length(G)) # derivatives of the overall reliability wrt the variances
    rhog_sigma2 <- numeric(length(G)) # derivatives of the group reliabilities wrt the variances
    Xvar_g <- numeric(length(G)) # observed score variance: one group case
    Evar_g <- numeric(length(G)) # error variance; one group case
    trP <- matrix(NA, G, K + 1)	# sum score probabilities; multiple group case
    tEvar <- numeric(G) # error variance; multiple group case
    dXvardu_g <- vector("list", G)
    drdsigma2_g <- vector("list", G) # derivatives of the sum score probabilities wrt the variance; per group
    drdsigma2 <- vector("list", G) # derivatives of the sum score probabilities wrt the variances; overall
    drdmu_g <- vector("list", G) # derivatives of the sum score probabilities wrt the means; per group
    drdmu <- vector("list", G) # derivatives of the sum score probabilities wrt the means; overall
    drdz <- vector("list", G) # derivatives of the sum score probabilities wrt the latent variable/z/theta
    drdu <- vector("list", G) # # derivatives of the sum score probabilities wrt the item parameters/ overall
    dEvardu <- vector("list", G) # derivatives of the error variance wrt the item parameters; multiple group case
    dEvardmu <- numeric(length(G)) # derivatives of the error variance wrt the means; overall
    dEvardmu_g <- numeric(length(G)) # derivatives of the error variance wrt the means; per group
    dEvardsigma2 <- numeric(length(G)) # derivatives of the error variance wrt the variances; overall
    dEvardsigma2_g <- numeric(length(G)) # derivatives of the error variance wrt the variances; per group
    dXvarsigma2_g <- numeric(length(G)) # derivatives of the observed score variance wrt the variances; per group
    dXvarsigma2 <- numeric(length(G)) # derivatives of the observed score variance wrt the variances; overall
    dXvardmu_g <- numeric(length(G)) # derivatives of the observed score variance wrt the means; per group
    dXvardmu <- numeric(length(G)) # derivatives of the observed score variance wrt the means; overall
    dXvardu <- vector("list", G)
    drdu <- vector("list", G)
    rho_alpha <- vector("list", G)
    
    for(g in 1:G){
      probs <- vector("list", Jg) # conditional probabilities
      dPidz <- vector("list", Jg) # derivatives of the conditional probabilities wrt the latent variable/z/theta
      dPidu <- vector("list", Jg) # derivatives of the item probabilities wrt the item parameters
      dEvaru_g <- vector("list", Jg) # derivatives of the error variance wrt the item parameters; item-wise
      tempdXvar <- numeric(length(unlist(x[[g]])))
      Evar_out <- 0
      dEvar_out <- 0
      dEvardu_out <- 0
      for(i in 1:Jg){
        probs[[i]] <- Pi(x[[g]][i], cats[i], itemtype[[g]][i], qpg[[g]])[[1]]
        dPidz[[i]] <- dPidz(x[[g]][i], cats[i], itemtype[[g]][i], qpg[[g]])[[1]]
        Evar_out <- colSums((probs[[i]]) * (0:(cats[i]-1))^2) - colSums((probs[[i]]) * (0:(cats[i]-1)))^2 + Evar_out
        dEvar_out <- colSums((dPidz[[i]]) * (0:(cats[i]-1))^2) - 2*colSums((probs[[i]])*(0:(cats[i]-1)))*colSums((dPidz[[i]])*(0:(cats[i]-1))) + dEvar_out
        
        dPidu[[i]] <- dPidu(x[[g]][i], qpg[[g]], itemtype[[g]][i])[[1]]
        sum1 <- matrix(0, nrow = cats[i], ncol = qp)
        sum2 <- matrix(0, nrow = cats[i], ncol = qp) 
        sum1 <- 0
        sum2 <- 0
        for (k in 1:length(dPidu[[i]])) {
          sum2 <- dPidu[[i]][[k]]*(k - 1)^2 + sum2
          sum1 <- dPidu[[i]][[k]]*(k - 1) + sum1
        } 
        sum1 <- t(colSums((probs[[i]])*(0:(cats[i]-1)))*t(sum1))
        dEvardu_out <- sum2 - 2*sum1
        tempdEvardu <- numeric(length(cats[i]))
        for (u in 1:nrow(dEvardu_out)) tempdEvardu[u] <-  sum(dEvardu_out[u,] * ws)
        dEvaru_g[[i]] <- tempdEvardu 
      }
      Evar_g[g] <- sum(Evar_out  * ws) # error variance; one group case (no proportion)
      tEvar[g] <- p[g]*sum(Evar_out  * ws) # error variance; multiple group case (p - proportion)
      dEvardu_g[[g]] <- dEvaru_g # derivatives of the error variance wrt the item parameters; one group case (no proportion)
      dEvardu[[g]] <- lapply(dEvardu_g[[g]], "*", p[g]) # derivatives of the error variance wrt the item parameters; multiple group case (p - proportion)
      trP[g,] <- rowSums(cmnom(cats, probs, GHquad)) # sum score probabilities; multiple group case
      drdz[[g]] <- drdz(qpg[[g]], cats, probs, dPidz) # derivatives of the sum score probabilities wrt the latent variable/z/theta
      drdu_g[[g]] <- drdu(cats, probs, dPidu, GHquad) # derivatives of the sum score probabilities wrt the item parameters
      
      dEvardmu_g[g] <- sum(dEvar_out*ws) # derivatives of the error variance wrt the means; per group
      dEvardmu[g] <- p[g]*sum(dEvar_out*ws) # derivatives of the error variance wrt the means; overall
      dEvardsigma2_g[g] <- sum(dEvar_out * ws * (GHquad$x /sqrt(2 * sigma2[g]))) # derivatives of the error variance wrt the variances; per group
      dEvardsigma2[[g]] <- p[g]*sum(dEvar_out * ws * (GHquad$x /sqrt(2 * sigma2[g]))) # derivatives of the error variance wrt the variances; overall
      for (r in 1:nrow(drdz[[1]])){
        drdsigma2[[g]][r] <- sum(p[g] * (drdz[[g]][r,] * (GHquad$x/ sqrt(2 * sigma2[g])) * ws)) # derivatives of the sum score probabilities wrt the variances; overall
        drdsigma2_g[[g]][r] <- sum((drdz[[g]][r,] * (GHquad$x/ sqrt(2 * sigma2[g])) * ws)) # derivatives of the sum score probabilities wrt the variances; per group
        drdmu[[g]][r] <- sum(p[g] * (drdz[[g]][r,]* ws)) # derivatives of the sum score probabilities wrt the means; overall
        drdmu_g[[g]][r] <- sum((drdz[[g]][r,]* ws)) # derivatives of the sum score probabilities wrt the means; per group
      }
    }
    scores <- 0:K 
    rP <- numeric(K + 1)
    for(g in 1:G) Xvar_g[g] <- as.vector(trP[g,] %*% scores^2) - as.vector(trP[g,] %*% scores)^2 # observed score variance; one group case
    for(g in 1:G) rP <- rP + p[g] * trP[g,] # sum of the sum score probabilities;  multiple group case
    tXvar <- as.vector(rP %*% scores^2) - as.vector(rP %*% scores)^2 # observed score variance; multiple group case
    for (g in 1:G){
      drdu[[g]] <- (matrix(unlist(drdu_g[[g]]), ncol=length(unlist(x[[g]])), byrow=TRUE))*p[g]
      for (l in 1:length(unlist(x[[g]]))) tempdXvar[l] <- sum(as.vector(drdu[[g]][,l] %*% scores^2)) - 2*as.vector(rP %*% scores)*sum(as.vector(drdu[[g]][,l] %*% scores))
      dXvardu[[g]] <- tempdXvar
      dXvardmu_g[g] <- sum(drdmu_g[[g]]*scores^2) - 2*as.vector(trP[g,] %*% scores)*sum(drdmu_g[[g]]*scores)  # derivatives of the observed score variance wrt the means; per group
      dXvarsigma2_g[g] <- sum(drdsigma2_g[[g]]*scores^2) - 2*as.vector(trP[g,] %*% scores)*sum(drdsigma2_g[[g]]*scores) # derivatives of the observed score variance wrt the variances; per group
      dXvardmu[g] <- sum(drdmu[[g]]*scores^2) - 2*as.vector(rP %*% scores)*sum(drdmu[[g]]*scores) # derivatives of the observed score variance wrt the means; per group
      dXvarsigma2[g] <- sum(drdsigma2[[g]]*scores^2) - 2*as.vector(rP %*% scores)*sum(drdsigma2[[g]]*scores) # derivatives of the observed score variance wrt the variances; per group
    }
    rho <- 1 - sum(tEvar) / tXvar # overall reliability
    
    for (g in 1:G) rho_alpha[[g]] <- - ((unlist(dEvardu[[g]]) * tXvar) - (sum(tEvar)*unlist(dXvardu[[g]])))/(tXvar^2) # derivatives of the group reliability wrt the item parameters
    rhog_mu <- - ((dEvardmu_g *Xvar_g) - (Evar_g*dXvardmu_g))/(Xvar_g^2) # derivatives of the group reliability wrt the means
    rhog_sigma2 <- - ((dEvardsigma2_g *Xvar_g) - (Evar_g*dXvarsigma2_g))/(Xvar_g^2) # derivatives of the group reliability wrt the variances
    rho_mu <- - ((dEvardmu*tXvar) - (sum(tEvar)*dXvardmu))/(tXvar^2) # derivatives of the overall reliability wrt the means
    rho_sigma2 <- - ((dEvardsigma2*tXvar) - (sum(tEvar)*dXvarsigma2))/(tXvar^2) # derivatives of the overall reliability wrt the variances
  }
  if(G > 1){
	toret <- list(rho = rho, dalpha = rho_alpha, dmu = rho_mu[-1], dsigma2 = rho_sigma2[-1], rhog = rhog, dalphag = rhog_alpha, dmug = rhog_mu[-1], dsigma2g = rhog_sigma2[-1])
  } else{
	toret <- list(rhog = rhog, dalphag = rhog_alpha)
  }
  return(toret)
}

# MLE reliability and its derivativatives wrt the item parameters, the means and the variances
# the function supports the following IRT models: 1-PL, 2-PL, 3-PL, GPCM, GRM
RhoMLE <- function(x, mu, sigma2, p, itemtype, cats, nquad = 25){
  G <- length(mu)
  J <- length(cats) 
  GHquad <- gaussHermiteData(nquad)
  ws <- GHquad$w / sqrt(pi)
  GHquad$w <- ws
  qp <- GHquad$x
  L <- length(ws)
  Evar <- numeric(G)
  info <- vector("list", G)
  nparj <- numeric(J)
  for(j in 1:J){
    if(itemtype[[1]][j] %in% c("GPCM", "GRM", "2-PL", "2PL")) nparj[j] <- cats[j]
    if(itemtype[[1]][j] %in% c("1-PL", "1PL")) nparj[j] <- 1
    if(itemtype[[1]][j] %in% c("3-PL", "3PL")) nparj[j] <- 3
  }
  npar <- sum(nparj)
  muall <- mumix(p, mu) 
  sigma2all <- varmix(p, mu, sigma2)
  for(g in 1:G){
    info[[g]] <- rep(1e-15, L)
    J <- length(cats)
    res <- numeric(1)
    qpg <- sqrt(2) * sqrt(sigma2[g]) * qp + mu[g]
    for(j in 1:J){
		infoadd <- Infoj(x[[g]][[j]], qpg, itemtype[[1]][j], cats[j]) 
		info[[g]] <- infoadd + info[[g]]
	}	
    Evar[g] <- sum((1 / info[[g]]) * ws)
  }
  rhog <- numeric(G)
  for(g in 1:G) rhog[g] <- sigma2[g] / (sigma2[g] + Evar[g])
  myconst <- sigma2all / (sigma2all + sum(p * Evar))^2
  myconstg <- sigma2 / (sigma2 + Evar)^2
  rhog_alpha <- vector("list", G)
  rhog_mu <- numeric(G)
  rhog_sigma2 <- numeric(G)
  rho_alpha <- vector("list", G)
  rho_mu <- numeric(G)
  rho_sigma2 <- numeric(G)
  for(g in 1:G){
    res1 <- numeric(npar)
    res2 <- numeric(1)
    res3 <- numeric(1)
    res1g <- numeric(npar)
    res3g <- numeric(1)
    dInfodAlphag <- matrix(0, nrow = npar, ncol = L)
    qpg <- sqrt(2) * sqrt(sigma2[g]) * qp + mu[g]
    k <- 1
    for(j in 1:J){
      dInfodAlphag[k:sum(nparj[1:j]),] <- dInfojdu(x[[g]][[j]], qpg, itemtype[[1]][j], cats[j])
      k <- k + nparj[j]
    }		
    for(l in 1:L){
      res1 <- myconst * p[g] * (1 / info[[g]][l]^2) * dInfodAlphag[,l] * ws[l] + res1
      res1g <- myconstg[g] * (1 / info[[g]][l]^2) * dInfodAlphag[,l] * ws[l] + res1g
    }
    rho_alpha[[g]] <- res1
    rhog_alpha[[g]] <- res1g
    if(g > 1){
      dInfodT <- numeric(L)
      dsigma2alldmug <- 2 * p[g] * (mu[g] - muall) * (1 - p[g]) + sum(2 * p[g] * (mu[-g] - muall) * (-p[-g]))
      dsigma2alldsigma2g <- p[g]
      dqpgdsigma2g <- qp / sqrt(2 * sigma2[g])
      for(j in 1:J) dInfodT <- dInfojdz(x[[g]][[j]], qpg, itemtype[[1]][j], cats[j]) + dInfodT
      for(l in 1:L){
        res2 <- (1 / info[[g]][l]^2) * dInfodT[l] * ws[l] + res2
        res3 <- myconst * p[g] * (1 / info[[g]][l]^2) * dInfodT[l] * dqpgdsigma2g[l] * ws[l] + res3
        res3g <- (1 / info[[g]][l]^2) * dInfodT[l] * dqpgdsigma2g[l] * ws[l] + res3g
      }
      rho_mu[g] <- dsigma2alldmug / (sigma2all + sum(p * Evar)) - myconst * dsigma2alldmug + myconst * p[g] * res2
      rho_sigma2[g] <- dsigma2alldsigma2g / (sigma2all + sum(p * Evar)) - dsigma2alldsigma2g * myconst + res3
      rhog_mu[g] <- myconstg[g] * res2
      rhog_sigma2[g] <- 1 / (sigma2[g] + Evar[g]) - myconstg[g] * (1 - res3g)
    }
  }
  if(G > 1){
	toret <- list(rho = sigma2all / (sigma2all + sum(p * Evar)), dalpha = rho_alpha, dmu = rho_mu[-1], dsigma2 = rho_sigma2[-1], rhog = rhog, dalphag = rhog_alpha, dmug = rhog_mu[-1], dsigma2g = rhog_sigma2[-1])
  } else{
	toret <- list(rhog = rhog, dalphag = rhog_alpha)
  }
  return(toret)
}

mrelnew <- function(parvec, cats, prop, itemtype, invariance = 1:length(cats), G = 2, reltype = "mle", nquad = 25){
  # input is mirt parameter vector
  alphapars <- vector("list", G)
  mupars <- sigma2pars <- numeric(G)
  mupars[1] <- 0
  sigma2pars[1] <- 1
  J <- length(cats)
  k <- 1
  npar <- numeric(J)
  for(j in 1:J){
    if(itemtype[[1]][[j]] %in% c("1-PL", "1PL")) npar[j] <- 1
    if(itemtype[[1]][[j]] %in% c("2-PL", "2PL")) npar[j] <- 2
    if(itemtype[[1]][[j]] %in% c("3-PL", "3PL")) npar[j] <- 3
    if(itemtype[[1]][[j]] == "GPCM") npar[j] <- cats[j]
    if(itemtype[[1]][[j]] == "GRM") npar[j] <- cats[j]
    if(itemtype[[1]][[j]] == "NRM") npar[j] <- numeric(2 * (cats[j] - 1))		
  }

  # mirt puts the first group item parameters always in the order of appearance, and then appends the non-invariant item parameters for the groups in turn
  
  # first, take all item parameters for group 1 and put them in the right place
  k <- 1
  for(j in 1:J){
    alphapars[[1]][[j]] <- parvec[k:(k + npar[j] - 1)]
    k <- k + npar[j]
  }
  if(G > 1){
    for(g in 2:G){
		alphapars[[g]] <- vector("list", J)
		for(j in 1:J){
		  if(itemtype[[g]][[j]] %in% c("1PL", "1-PL")) alphapars[[g]][[j]] <- numeric(1)
		  if(itemtype[[g]][[j]] %in% c("2PL", "2-PL")) alphapars[[g]][[j]] <- numeric(2)
		  if(itemtype[[g]][[j]] %in% c("3PL", "3-PL")) alphapars[[g]][[j]] <- numeric(3)
		  if(itemtype[[g]][[j]] == "GPCM") alphapars[[g]][[j]] <- numeric(cats[j])
		  if(itemtype[[g]][[j]] == "GRM") alphapars[[g]][[j]] <- numeric(cats[j])
		  if(itemtype[[g]][[j]] == "NRM") alphapars[[g]][[j]] <- numeric(2 * (cats[j] - 1))
		}
	}
	  # second, take the invariant item parameters for the other groups and put them in the right place
	  for(j in invariance){
		for(g in 2:G){
		  if(j == 1){
			from <- 1
			to <- npar[j]
		  } else{
			from <- sum(npar[1:(j-1)]) + 1
			to <- sum(npar[1:j])
		  }
		  alphapars[[g]][[j]] <- parvec[from:to]
		}
	  }
	  
	  # third, take the non-invariant item parameters for the other groups and put them in the right place
	  for(g in 2:G){
		for(j in (1:J)[-invariance]){
		  alphapars[[g]][[j]] <- parvec[k:(k + npar[j] - 1)]
		  k <- k + npar[j]
		}
		if(g > 1){
		  mupars[g] <- parvec[k]
		  sigma2pars[g] <- parvec[k + 1]
		  k <- k + 2
		}
	  }
  }
  if(reltype == "sum") out <- RhoSUM(x = alphapars, mu = mupars, sigma2 = sigma2pars, p = prop, itemtype = itemtype, cats = cats, nquad = nquad)
  if(reltype == "mle") out <- RhoMLE(x = alphapars, mu = mupars, sigma2 = sigma2pars, p = prop, itemtype = itemtype, cats = cats, nquad = nquad)
  dout <- numeric(length(parvec))
  drhog <- matrix(0, ncol = length(parvec), nrow = G)
  k <- 1
  
  # put all the first group derivatives in the right place
  for(j in 1:J){
    dout[k:(k + npar[j] - 1)] <- out$dalpha[[1]][k:(k + npar[j] - 1)]
    drhog[1, k:(k + npar[j] - 1)] <- out$dalphag[[1]][k:(k + npar[j] - 1)]
    k <- k + npar[j]
  }
  # put all the invariant non-first group derivatives in the right place
  if(G > 1){
	  for(j in invariance){
		for(g in 2:G){
		  if(j == 1){
			from <- 1
			to <- npar[j]
		  } else{
			from <- sum(npar[1:(j-1)]) + 1
			to <- sum(npar[1:j])
		  }
		  dout[from:to] <- out$dalpha[[g]][from:to] + dout[from:to]
		  drhog[g, from:to] <- out$dalphag[[g]][from:to]
		}
	  }
	  # put all the non-invariant non-first group derivatives in the right place
	  for(g in 2:G){
		for(j in (1:J)[-invariance]){
		  if(j == 1){
			from <- 1
			to <- npar[j]
		  } else{
			from <- sum(npar[1:(j-1)]) + 1
			to <- sum(npar[1:j])
		  }
		  dout[k:(k + npar[j] - 1)] <- out$dalpha[[g]][from:to]
		  drhog[g, k:(k + npar[j] - 1)] <- out$dalphag[[g]][from:to]
		  k <- k + npar[j]
		}
		if(g > 1){
		  dout[k] <- out$dmu[g-1]
		  dout[k + 1] <- out$dsigma2[g-1]
		  drhog[g, k] <- out$dmug[g-1]
		  drhog[g, k + 1] <- out$dsigma2g[g-1]
		  k <- k + 2
		}
	  }
	  toret <- list(rho = out$rho, drho = dout, rhog = out$rhog, drhog = drhog)
  } else{
	toret <- list(rhog = out$rhog, drhog = drhog)
  }
  return(toret)
}

# USER FUNCTION
# The output is as follows: 
  # rho  - for a single group case: overall reliability coefficient; for multiple group case: a list of group reliability coefficients and the overall reliability coefficient
  # se - the standard error 
  # covrhog - estimated covariance matrix for the vector of group-wise reliability coefficients
mgrel <- function(mirtobj, cats, prop, itemtype, invariance = 1:length(cats), groups = 2, reltype = "mle", nquad = 25){
	relest <- mrelnew(mirtobj@Internals$shortpar, cats = cats, prop = prop, itemtype = itemtype, invariance = invariance, G = groups, reltype = reltype, nquad = nquad)
	if(groups > 1){
		rho <- list(groups = relest$rhog, overall = relest$rho)
		covrho <- t(relest$drho) %*% mirtobj@vcov %*% relest$drho
		covrhog <- relest$drhog %*% mirtobj@vcov %*% t(relest$drhog)
		se <- list(groups = sqrt(diag(covrhog)), overall = sqrt(covrho))
	} else{
		rho <- list(overall = relest$rhog)
		covrhog <- relest$drhog %*% mirtobj@vcov %*% t(relest$drhog)
		se <- list(overall = sqrt(diag(covrhog)))
	}
	out <- list(rho = rho, se = se, cov = covrhog)
	return(out)
}
