# Supplementary material for: Reliability coefficients for multiple group item response theory models
Source: Br J Math Stat Psychol. 2022 Mar 1;75(2):395–410. doi: 10.1111/bmsp.12269 (PMC9313586; doi:10.1111/bmsp.12269)
Supplement: Supplementary file 3 — Appendix S3. R code with an example. [file BMSP-75-395-s001.txt]

####### Supplementary material for the paper "Reliability coefficients for sum scores and maximum likelihood ability estimates from multiple group item response theory models"

######### Part 2. Examples

# load required packages
# install.packages(mirt)
library(mirt)
library(fastGHQuad)

# load the required functions from Supplementary material part 1
try(source("Supplementary1_IRT_Reliability_functions.R")) # change directory as needed

# IRT parameters from the CES-D example
cesda <- vector("list", 4)
cesdb <- vector("list", 4)
cesda[[1]] <- c(1.8883553, 1.6972802, 2.7316306, 2.0411694, 1.6477504, 0.9902154, 1.6549439, 1.9702838)
cesda[[2]] <- c(2.0261162, 1.6972802, 2.8333745, 2.0411694, 1.6477504, 0.9902154, 1.6549439, 1.9702838)
cesda[[3]] <- c(2.0065253, 1.6972802, 2.9742829, 2.0411694, 1.6477504, 0.9902154, 1.6549439, 1.9702838)
cesda[[4]] <- c(1.8040521, 1.6972802, 2.4544376, 2.0411694, 1.6477504, 0.9902154, 1.6549439, 1.9702838)
cesdb[[1]] <- matrix(c(-0.4291129, -1.5295129, -3.003267, -0.5960716, -1.5877893, -2.964744, -0.5423033, -2.0957390, -4.268732, -0.8210272, -1.8542348, -3.072083, -2.5327897, -3.2473077, -4.303021, -0.1986109, -0.9142319, -1.773764, -1.7387347, -2.4745383, -3.485956, -2.7029088, -3.4545092, -4.575080), byrow = TRUE, nrow = 8, ncol = 3)
cesdb[[2]] <- matrix(c(-0.7476683, -1.8172933, -3.183712, -0.5960716, -1.5877893, -2.964744, -0.8593672, -2.4052468, -4.264800, -0.8210272, -1.8542348, -3.072083, -2.5327897, -3.2473077, -4.303021, -0.1986109, -0.9142319, -1.773764, -1.7387347, -2.4745383, -3.485956, -2.7029088, -3.4545092, -4.575080), byrow = TRUE, nrow = 8, ncol = 3)
cesdb[[3]] <- matrix(c(-0.2484091, -1.4577135, -3.147790, -0.5960716, -1.5877893, -2.964744, -0.4295147, -2.0789330, -4.410407, -0.8210272, -1.8542348, -3.072083, -2.5327897, -3.2473077, -4.303021, -0.1986109, -0.9142319, -1.773764, -1.7387347, -2.4745383, -3.485956, -2.7029088, -3.4545092, -4.575080), byrow = TRUE, nrow = 8, ncol = 3)
cesdb[[4]] <- matrix(c(-0.8750281, -1.7858805, -3.026306, -0.5960716, -1.5877893, -2.964744, -1.0490755, -2.3252747, -3.949425, -0.8210272, -1.8542348, -3.072083, -2.5327897, -3.2473077, -4.303021, -0.1986109, -0.9142319, -1.773764, -1.7387347, -2.4745383, -3.485956, -2.7029088, -3.4545092, -4.575080), byrow = TRUE, nrow = 8, ncol = 3)

# Distribution parameters
cesdmu <- c(0.0000000, 0.2714879, -0.1851034, 0.3868593)
cesdvar <- c(1.0000000, 1.0708105, 0.9421311, 1.2510751)
p <- c(0.288, 0.166, 0.318, 0.228) 

# Simulate data with function simdata() in mirt
n <- 1000
set.seed(10000)
datEDU <- matrix(NA, nrow = 0, ncol = 8)
for(i in 1:4) datEDU <- rbind(datEDU, simdata(cesda[[i]], cesdb[[i]], itemtype = "graded", Theta = matrix(rnorm(n * p[i], mean = cesdmu[i], sd = sqrt(cesdvar[i])), ncol = 1)))
mygroup <- c(rep("A", p[1] * n), rep("B", p[2] * n), rep("C", p[3] * n), rep("D", p[4] * n))

# Estimate multiple group model
cesdMGEST <- multipleGroup(datEDU, 1, mygroup, itemtype = rep('graded', 8), invariance = c(colnames(datEDU)[-c(1,3)], 'free_var','free_means'), SE = TRUE)

# Estimate multiple group IRT sum score reliability
modelEDU <- rep(list(c(rep("GRM", 4), rep("GRM", 4))), 4)
sumrelMGPQ <- mgrel(cesdMGEST, cats = rep(4, 8), prop = p, itemtype = modelEDU, invariance = (1:8)[-c(1, 3)], groups = 4, reltype = "sum")

# Sum score reliability estimates
sumrelMGPQ$rho

# Sum score reliability standard errors
sumrelMGPQ$se

sumrelMGPQOLD <- mgrel(cesdMGEST, cats = rep(4, 8), prop = p, itemtype = modelEDU, invariance = (1:8)[-c(1, 3)], groups = 4, reltype = "mle", nquad = 21)


sumrelMGPQNEW <- mgrel(cesdMGEST, cats = rep(4, 8), prop = p, itemtype = modelEDU, invariance = (1:8)[-c(1, 3)], groups = 4, reltype = "mle", nquad = 21)

## Example from second simulation setting: 2-PL model
irtresponse2PL <- function(a, b, c, theta){
		k <- length(a)
		n <- length(theta)
		res <- matrix(0, nrow = n, ncol = k)	
		for(i in 1:k){
			res[, i] <- runif(n) < (c[i] + (1.0 - c[i]) / (1.0 + exp(-a[i] * (theta - b[i]))))
		}
		return(res + 1)
	}

# Data-generating process
J <- 40
n <- 250
set.seed(761)
apar <- runif(J, 0.4, 1.7)
bpar <- rnorm(J, 0.15, 0.9)
cpar <- rep(0, J)

#Generate data
set.seed(100000)
thetaP <- rnorm(n)
thetaQ <- rnorm(n, 0, sqrt(1.2))
datP1 <- irtresponse2PL(apar, bpar, cpar, thetaP)
datQ1 <- irtresponse2PL(apar, bpar, cpar, thetaQ)
datP1Q1 <- data.frame(rbind(datP1, datQ1))

mymod1 <- c(rep("2PL", J/2), rep("2PL", J/2))
mymod2 <- c(rep("2-PL", J/2), rep("2-PL", J/2))

# Estimate multiple group model
mg2PL <- multipleGroup(datP1Q1, 1, itemtype = mymod1, group = c(rep("A", n), rep("B", n)), invariance = c("free_means", "free_var", colnames(datP1Q1)), SE = TRUE)

# Reliability coefficient estimation
mlerelPQ <- mgrel(mg2PL, cats = rep(2, J), prop = c(0.5, 0.5), itemtype = rep(list(mymod2), 2), groups = 2, reltype = "mle")

# Maximum likelihood ability estimates reliability estimates
mlerelPQ$rho

# Maximum likelihood ability estimates reliability standard errors
mlerelPQ$se
